# Supplementary material for: Lignin–Cellulose Nanocrystals from Hemp Hurd as Light-Coloured Ultraviolet (UV) Functional Filler for Enhanced Performance of Polyvinyl Alcohol Nanocomposite Films
Source: Nanomaterials (Basel). 2021 Dec 17;11(12):3425. doi: 10.3390/nano11123425 (PMC8708339; doi:10.3390/nano11123425)
Supplement: Supplementary file 1 [file nanomaterials-11-03425-s001.zip]

Archive with 1 entries (1 files):
- nanomaterials-1461928-SI.pdf
